# Supplementary material for: RAC1b Collaborates with TAp73α-SMAD4 Signaling to Induce Biglycan Expression and Inhibit Basal and TGF-β-Driven Cell Motility in Human Pancreatic Cancer
Source: Biomedicines. 2024 Jan 16;12(1):199. doi: 10.3390/biomedicines12010199 (PMC10813112; doi:10.3390/biomedicines12010199)
Supplement: Supplementary file 1 [file biomedicines-12-00199-s001.zip]

Archive with 1 entries (1 files):
- biomedicines-2758355-supplementary.pdf
